# Supplementary material for: Comparative Genome-Scale Reconstruction of Gapless Metabolic Networks for Present and Ancestral Species
Source: PLoS Comput Biol. 2014 Feb 6;10(2):e1003465. doi: 10.1371/journal.pcbi.1003465 (PMC3916221; doi:10.1371/journal.pcbi.1003465)
Supplement: Table S1 — Lower and upper bounds for reaction fluxes used in flux balance analysis experiments. (TXT) [file pcbi.1003465.s002.txt]

#ReactionId LowerBound UpperBound
R00001	-1000	1000
R00004	0	1000
R00005	0	0
R00006	-1000	0
R00008	-1000	1000
R00009	-1000	0
R00010	0	1000
R00014	0	1000
R00017	0	0
R00025	0	1000
R00026	0	1000
R00027	-1000	1000
R00028	0	1000
R00032	0	1000
R00036	-1000	0
R00056	-1000	1000
R00057	-1000	1000
R00066	-1000	1000
R00069	-1000	0
R00078	0	1000
R00081	0	1000
R00084	-1000	0
R00085	0	1000
R00086	-1000	0
R00089	-1000	1000
R00092	-1000	1000
R00093	-1000	0
R00094	-1000	0
R00097	0	1000
R00103	0	1000
R00104	-1000	0
R00105	-1000	0
R00107	0	1000
R00111	-1000	1000
R00114	-1000	0
R00115	-1000	0
R00118	0	1000
R00122	0	1000
R00126	-1000	0
R00127	-1000	1000
R00130	0	1000
R00132	0	1000
R00137	-1000	0
R00139	-1000	1000
R00140	-1000	1000
R00145	0	1000
R00146	0	1000
R00149	0	0
R00155	0	1000
R00156	-1000	1000
R00158	-1000	1000
R00159	0	1000
R00160	0	1000
R00161	-1000	1000
R00174	0	1000
R00177	-1000	0
R00178	0	1000
R00181	0	1000
R00185	0	1000
R00187	0	1000
R00188	0	1000
R00189	0	1000
R00190	-1000	0
R00191	0	1000
R00192	-1000	0
R00196	0	1000
R00197	0	1000
R00200	-1000	0
R00207	0	1000
R00209	0	1000
R00210	0	0
R00214	0	1000
R00216	0	1000
R00217	0	1000
R00219	-1000	0
R00220	0	1000
R00221	0	1000
R00224	0	1000
R00226	-1000	0
R00227	0	1000
R00228	-1000	1000
R00234	-1000	1000
R00235	0	1000
R00236	-1000	1000
R00238	-1000	1000
R00239	0	1000
R00243	0	1000
R00245	0	1000
R00248	-1000	0
R00251	0	1000
R00253	0	1000
R00256	0	1000
R00257	0	1000
R00258	-1000	1000
R00259	0	1000
R00261	0	1000
R00267	0	1000
R00268	0	1000
R00270	-1000	0
R00271	0	1000
R00272	0	1000
R00274	-1000	0
R00275	-1000	1000
R00277	0	1000
R00278	0	1000
R00286	0	1000
R00287	0	1000
R00289	-1000	1000
R00291	-1000	1000
R00292	0	1000
R00299	0	1000
R00308	0	1000
R00310	-1000	1000
R00316	0	1000
R00319	0	1000
R00321	0	1000
R00328	0	1000
R00330	-1000	1000
R00331	-1000	1000
R00332	-1000	1000
R00335	0	1000
R00341	0	1000
R00342	-1000	1000
R00344	0	1000
R00350	-1000	1000
R00351	-1000	0
R00355	-1000	1000
R00357	0	1000
R00369	0	1000
R00371	-1000	0
R00372	0	0
R00391	-1000	1000
R00399	-1000	0
R00401	-1000	1000
R00402	-1000	0
R00405	-1000	1000
R00406	-1000	1000
R00408	-1000	0
R00409	-1000	1000
R00416	-1000	1000
R00417	-1000	1000
R00418	-1000	1000
R00424	0	1000
R00425	0	1000
R00426	0	1000
R00428	-1000	0
R00429	0	1000
R00430	-1000	0
R00432	-1000	1000
R00434	-1000	1000
R00436	-1000	1000
R00444	-1000	1000
R00451	0	1000
R00454	0	1000
R00457	-1000	0
R00465	-1000	0
R00469	-1000	0
R00471	-1000	1000
R00472	0	0
R00479	0	1000
R00480	0	1000
R00481	0	1000
R00483	0	1000
R00485	0	1000
R00489	0	1000
R00493	0	0
R00494	0	1000
R00497	-1000	1000
R00501	0	1000
R00503	0	1000
R00506	-1000	1000
R00507	0	1000
R00508	0	1000
R00509	0	1000
R00512	-1000	1000
R00513	0	1000
R00514	0	1000
R00516	0	1000
R00517	0	1000
R00519	0	1000
R00527	0	1000
R00529	-1000	1000
R00530	-1000	0
R00538	0	1000
R00540	-1000	1000
R00548	0	1000
R00549	-1000	1000
R00551	-1000	1000
R00557	-1000	1000
R00558	-1000	1000
R00559	-1000	1000
R00569	0	1000
R00570	-1000	1000
R00571	0	1000
R00572	-1000	0
R00573	0	1000
R00575	0	1000
R00578	0	1000
R00582	0	1000
R00585	-1000	1000
R00588	-1000	1000
R00589	-1000	1000
R00590	-1000	0
R00594	-1000	1000
R00596	-1000	1000
R00597	-1000	1000
R00598	-1000	1000
R00600	-1000	1000
R00601	-1000	1000
R00602	-1000	0
R00615	0	1000
R00616	-1000	1000
R00619	0	1000
R00621	0	1000
R00623	0	0
R00624	-1000	1000
R00625	0	0
R00626	-1000	1000
R00627	-1000	1000
R00631	0	0
R00634	0	0
R00636	-1000	1000
R00643	0	1000
R00644	-1000	0
R00650	-1000	0
R00651	0	1000
R00658	-1000	1000
R00659	-1000	0
R00662	0	1000
R00667	-1000	0
R00668	-1000	0
R00670	0	1000
R00674	0	1000
R00678	0	1000
R00691	-1000	1000
R00694	-1000	1000
R00698	-1000	1000
R00702	0	1000
R00707	0	1000
R00708	0	1000
R00709	0	1000
R00710	0	1000
R00711	0	1000
R00713	0	1000
R00714	0	1000
R00715	-1000	0
R00717	-1000	0
R00719	0	1000
R00720	0	1000
R00722	-1000	1000
R00724	-1000	0
R00725	0	1000
R00727	-1000	1000
R00734	-1000	1000
R00737	-1000	1000
R00742	-1000	1000
R00746	-1000	0
R00750	-1000	1000
R00751	0	1000
#R00754	-1000	0
R00755	0	1000
R00756	0	1000
R00758	-1000	0
R00760	0	1000
R00762	0	1000
R00763	0	1000
R00765	0	1000
R00767	0	1000
R00768	0	1000
R00769	0	1000
R00770	0	1000
R00771	-1000	1000
R00772	-1000	1000
R00774	0	1000
R00782	0	1000
R00794	-1000	0
R00796	-1000	0
R00801	0	1000
R00802	0	1000
R00829	-1000	0
R00830	-1000	1000
R00834	-1000	0
R00835	0	1000
R00836	0	1000
R00837	0	1000
R00842	-1000	0
R00844	-1000	0
R00847	0	1000
R00848	0	1000
R00851	0	1000
R00855	0	1000
R00857	-1000	1000
R00858	-1000	1000
R00867	0	1000
R00868	-1000	0
R00872	0	1000
R00875	-1000	0
R00876	0	1000
R00881	0	1000
R00885	-1000	1000
R00889	-1000	1000
R00890	-1000	1000
R00891	0	1000
R00892	-1000	0
R00894	0	1000
R00895	-1000	1000
R00896	-1000	1000
R00897	0	1000
R00899	0	1000
R00904	0	1000
R00908	-1000	0
R00917	0	1000
R00918	0	1000
R00919	-1000	0
R00922	0	1000
R00925	0	1000
R00926	-1000	1000
R00927	-1000	0
R00931	-1000	0
R00935	0	1000
R00936	-1000	1000
R00937	-1000	0
R00939	-1000	0
R00940	-1000	0
R00941	0	1000
R00942	0	1000
R00943	0	1000
#R00945	-1000	0
R00945	-1000	1000
R00955	-1000	1000
R00956	-1000	1000
R00959	-1000	1000
R00961	0	1000
R00962	0	1000
R00964	0	1000
R00965	0	1000
R00966	-1000	0
R00967	0	1000
R00968	0	1000
R00970	0	1000
R00985	0	1000
R00986	0	1000
R00987	0	1000
R00988	0	1000
R00994	-1000	0
R00995	-1000	0
R00996	0	1000
R00999	0	1000
R01001	0	1000
R01004	0	1000
R01005	-1000	0
R01007	-1000	1000
R01009	-1000	0
R01010	0	1000
R01011	0	1000
R01013	0	1000
R01015	-1000	1000
R01018	0	1000
R01021	0	1000
R01023	0	1000
R01030	0	1000
R01036	-1000	0
R01041	-1000	0
R01049	0	1000
R01051	0	1000
R01054	0	1000
R01056	-1000	1000
R01057	-1000	1000
R01061	-1000	1000
R01063	-1000	0
R01067	-1000	1000
R01068	-1000	1000
R01069	-1000	1000
R01070	-1000	1000
R01071	-1000	0
R01072	-1000	0
R01073	-1000	0
R01074	0	1000
R01075	0	1000
R01080	0	1000
R01081	-1000	1000
R01082	-1000	0
R01083	-1000	1000
R01086	0	1000
R01087	-1000	1000
R01090	-1000	1000
R01092	-1000	1000
R01093	0	1000
R01095	0	1000
R01101	0	1000
R01104	0	1000
R01121	0	1000
R01123	-1000	1000
R01127	-1000	1000
R01130	-1000	1000
R01132	-1000	0
R01135	-1000	1000
R01137	-1000	1000
R01138	-1000	0
R01139	0	1000
R01140	0	1000
R01151	0	1000
R01153	-1000	0
R01155	-1000	0
R01157	-1000	1000
R01158	0	1000
R01159	-1000	0
R01163	0	1000
R01166	0	1000
R01167	0	1000
R01172	-1000	1000
R01175	-1000	0
R01176	0	1000
R01177	-1000	0
R01185	0	1000
R01186	0	1000
R01187	0	1000
R01206	-1000	1000
R01209	0	1000
R01213	-1000	0
R01214	-1000	1000
R01216	-1000	1000
R01218	0	1000
R01220	0	1000
R01221	0	1000
R01224	0	1000
R01226	0	1000
R01229	-1000	0
R01230	0	1000
R01231	0	1000
R01234	0	1000
R01238	0	1000
R01244	0	1000
R01245	0	1000
R01248	-1000	1000
R01251	-1000	0
R01260	-1000	1000
R01262	-1000	1000
R01268	0	1000
R01269	-1000	0
R01274	0	1000
R01278	-1000	0
R01279	-1000	0
R01280	0	1000
R01281	0	1000
R01285	0	1000
R01286	0	1000
R01287	0	1000
R01288	0	1000
R01289	0	1000
R01290	0	1000
R01296	0	1000
R01300	0	1000
R01305	0	1000
R01309	-1000	1000
R01310	-1000	1000
R01318	-1000	1000
R01321	0	1000
R01324	-1000	1000
R01325	-1000	0
R01326	0	1000
R01327	0	1000
R01330	0	1000
R01334	0	1000
R01343	-1000	1000
R01354	-1000	1000
R01357	0	1000
R01367	0	1000
R01368	-1000	1000
R01369	-1000	1000
R01373	-1000	1000
R01377	0	1000
R01388	-1000	0
R01392	-1000	0
R01397	0	1000
R01398	0	1000
R01403	0	1000
R01404	0	1000
R01409	-1000	1000
R01410	-1000	1000
R01420	0	1000
R01429	0	1000
R01431	-1000	0
R01440	0	0
R01451	0	1000
R01452	-1000	1000
R01453	-1000	1000
R01456	0	1000
R01461	-1000	1000
R01462	-1000	1000
R01466	0	1000
R01468	0	1000
R01470	0	1000
R01483	0	1000
R01488	-1000	0
R01496	-1000	1000
R01500	-1000	1000
R01503	-1000	1000
R01512	-1000	1000
R01513	-1000	1000
R01516	0	1000
R01518	-1000	1000
R01520	0	1000
R01521	0	1000
R01526	0	1000
R01528	0	1000
R01529	-1000	1000
R01535	-1000	1000
R01547	-1000	1000
R01548	0	1000
R01549	0	1000
R01560	0	1000
R01561	-1000	0
R01574	0	1000
R01575	0	1000
R01577	-1000	1000
R01593	-1000	1000
R01595	-1000	1000
R01598	0	1000
R01600	0	1000
R01602	-1000	1000
R01611	0	1000
R01613	0	1000
R01614	0	1000
R01615	-1000	1000
R01618	0	1000
R01624	-1000	1000
R01626	-1000	1000
R01627	-1000	0
R01629	0	1000
R01630	0	1000
R01639	0	1000
R01641	-1000	1000
R01647	-1000	1000
R01648	-1000	0
R01652	-1000	0
R01654	0	1000
R01655	-1000	1000
R01658	0	1000
R01660	0	1000
R01662	0	1000
R01663	0	1000
R01665	-1000	1000
R01669	0	1000
R01676	0	1000
R01677	0	1000
R01682	0	1000
R01687	-1000	1000
R01689	-1000	0
R01698	-1000	1000
R01699	-1000	1000
R01700	0	1000
R01701	-1000	1000
R01702	-1000	1000
R01706	-1000	1000
R01708	-1000	0
R01709	0	1000
R01710	0	1000
R01711	0	1000
R01714	0	1000
R01715	0	1000
R01716	0	1000
R01717	-1000	1000
R01718	0	1000
R01724	-1000	1000
R01730	0	1000
R01731	-1000	1000
R01736	0	1000
R01737	0	1000
R01752	0	1000
R01758	-1000	0
R01759	-1000	0
R01770	0	1000
R01771	0	1000
R01773	-1000	0
R01775	-1000	0
R01776	0	1000
R01778	-1000	1000
R01782	-1000	1000
R01786	0	1000
R01787	-1000	0
R01790	0	1000
R01791	0	1000
R01799	0	1000
R01800	-1000	1000
R01801	-1000	1000
R01802	-1000	1000
R01814	0	1000
R01818	-1000	1000
R01819	-1000	1000
R01821	0	1000
R01826	0	1000
R01827	-1000	1000
R01829	-1000	0
R01830	-1000	1000
R01836	-1000	0
R01837	-1000	0
R01843	0	1000
R01845	0	1000
R01853	-1000	1000
R01855	0	1000
R01857	-1000	1000
R01858	-1000	0
R01859	-1000	1000
R01863	-1000	0
R01867	-1000	1000
R01870	-1000	0
R01878	0	1000
R01880	0	1000
R01887	-1000	0
R01890	-1000	1000
R01896	-1000	0
R01899	-1000	0
R01900	-1000	0
R01909	0	1000
R01913	-1000	1000
R01917	-1000	0
R01918	0	1000
R01919	-1000	1000
R01920	-1000	0
R01926	0	1000
R01931	-1000	1000
R01933	0	1000
R01934	0	1000
R01936	0	1000
R01939	-1000	1000
R01940	-1000	1000
R01954	0	1000
R01956	-1000	1000
R01959	0	1000
R01960	0	1000
R01961	0	1000
R01964	0	1000
R01965	0	1000
R01968	0	1000
R01969	-1000	0
R01974	0	1000
R01975	-1000	0
R01978	-1000	1000
R01982	0	1000
R01983	-1000	1000
R01986	0	1000
R01987	-1000	0
R01993	-1000	1000
R02003	0	1000
R02010	0	1000
R02011	0	1000
R02013	0	1000
R02016	-1000	1000
R02017	-1000	0
R02018	-1000	0
R02019	-1000	0
R02021	0	1000
R02024	-1000	0
R02025	-1000	1000
R02029	-1000	1000
R02030	-1000	1000
R02035	0	1000
R02038	-1000	1000
R02039	-1000	1000
R02047	-1000	0
R02050	-1000	1000
R02051	-1000	1000
R02055	-1000	1000
R02056	-1000	1000
R02057	0	1000
R02058	0	1000
R02061	0	1000
R02065	0	1000
R02078	-1000	0
R02082	-1000	0
R02085	-1000	0
R02087	-1000	1000
R02090	-1000	1000
R02091	0	1000
R02092	0	1000
R02093	-1000	1000
R02094	-1000	1000
R02095	0	1000
R02096	0	1000
R02097	0	1000
R02098	-1000	1000
R02100	0	1000
R02101	0	1000
R02108	-1000	1000
R02109	0	1000
R02110	-1000	1000
R02111	0	1000
R02113	0	1000
R02115	-1000	1000
R02116	-1000	1000
R02123	0	1000
R02124	-1000	0
R02126	-1000	1000
R02135	-1000	0
R02137	0	1000
R02141	0	1000
R02142	-1000	0
R02147	-1000	0
R02150	0	1000
R02152	0	1000
R02155	-1000	0
R02161	0	1000
R02163	-1000	0
R02164	0	1000
R02172	0	1000
R02173	0	1000
R02175	-1000	1000
R02199	-1000	1000
R02223	0	1000
R02235	-1000	1000
R02236	-1000	0
R02237	0	1000
R02239	0	1000
R02241	-1000	1000
R02244	-1000	1000
R02245	0	1000
R02248	-1000	1000
R02249	-1000	1000
R02250	-1000	1000
R02251	-1000	1000
R02252	-1000	0
R02254	0	1000
R02282	-1000	1000
R02283	-1000	0
R02289	-1000	1000
R02291	-1000	0
R02293	-1000	0
R02294	-1000	1000
R02295	-1000	1000
R02297	-1000	0
R02300	-1000	0
R02301	0	1000
R02315	-1000	0
R02319	0	1000
R02320	-1000	1000
R02324	0	1000
R02326	-1000	1000
R02327	0	1000
R02328	-1000	1000
R02331	-1000	1000
R02332	0	1000
R02333	-1000	1000
R02335	-1000	1000
R02340	-1000	0
R02352	-1000	0
R02353	-1000	0
R02354	0	1000
R02355	0	1000
R02356	0	1000
R02360	0	1000
R02366	-1000	1000
R02367	0	1000
R02368	0	1000
R02371	0	1000
R02372	0	1000
R02376	-1000	0
R02382	0	1000
R02383	0	1000
R02384	-1000	0
R02396	0	1000
R02397	0	1000
R02398	0	1000
R02404	-1000	1000
R02405	-1000	1000
R02406	-1000	1000
R02407	-1000	1000
R02408	-1000	1000
R02410	0	1000
R02412	-1000	1000
R02413	-1000	1000
R02422	-1000	0
R02424	-1000	1000
R02425	-1000	1000
R02426	-1000	0
R02433	-1000	1000
R02439	0	1000
R02441	-1000	0
R02450	0	1000
R02464	-1000	1000
R02466	0	1000
R02468	0	1000
R02470	0	1000
R02472	-1000	0
R02473	0	1000
R02480	-1000	1000
R02484	-1000	0
R02485	0	1000
R02493	0	1000
R02508	-1000	0
R02518	-1000	1000
R02527	-1000	0
R02528	0	1000
R02529	0	1000
R02530	-1000	0
R02531	-1000	0
R02532	0	1000
R02535	0	1000
R02536	0	1000
R02537	0	1000
R02540	0	1000
R02541	-1000	1000
R02543	-1000	1000
R02549	0	1000
R02555	-1000	0
R02556	0	1000
R02557	-1000	0
R02565	0	1000
R02566	0	1000
R02568	-1000	1000
R02569	-1000	1000
R02570	-1000	1000
R02571	-1000	1000
R02577	-1000	0
R02584	0	1000
R02585	-1000	1000
R02587	0	1000
R02590	0	1000
R02593	-1000	0
R02601	-1000	1000
R02613	0	1000
R02619	-1000	1000
R02627	-1000	1000
R02634	-1000	1000
R02636	0	1000
R02649	-1000	1000
R02654	-1000	1000
R02665	0	1000
R02668	0	1000
R02669	0	1000
R02670	-1000	1000
R02671	-1000	0
R02678	0	1000
R02685	-1000	1000
R02687	-1000	1000
R02688	-1000	1000
R02689	-1000	1000
R02695	0	1000
R02697	0	1000
R02698	0	1000
R02699	0	1000
R02701	0	1000
R02702	0	1000
R02703	-1000	0
R02706	-1000	0
R02707	-1000	0
R02715	0	1000
R02720	0	1000
R02722	-1000	1000
R02731	0	1000
R02732	0	1000
R02733	0	1000
R02734	0	1000
R02735	-1000	1000
R02736	0	1000
R02737	0	1000
R02739	-1000	1000
R02740	-1000	1000
R02744	-1000	1000
R02746	-1000	1000
R02747	-1000	1000
R02748	-1000	0
R02749	-1000	1000
R02750	-1000	0
R02756	-1000	0
R02767	-1000	1000
R02768	-1000	1000
R02773	-1000	1000
R02778	0	1000
R02794	0	1000
R02807	-1000	1000
R02814	-1000	1000
R02819	0	0
R02820	0	0
R02832	-1000	0
R02834	-1000	0
R02836	-1000	0
R02848	0	1000
R02849	0	1000
R02850	0	1000
R02853	0	1000
R02855	-1000	0
R02864	-1000	1000
R02865	0	1000
R02867	0	1000
R02868	0	1000
R02869	-1000	0
R02872	0	1000
R02874	0	1000
R02878	-1000	0
R02887	-1000	1000
R02908	0	1000
R02909	0	1000
R02911	0	1000
R02912	0	1000
R02917	-1000	1000
R02918	-1000	1000
R02940	0	1000
R02941	0	1000
R02946	-1000	0
R02947	0	1000
R02952	0	1000
R02957	0	1000
R02962	0	1000
R02971	0	1000
R02976	0	1000
R02978	-1000	0
R02983	0	1000
R02984	-1000	1000
R02993	-1000	0
R03004	0	1000
R03005	-1000	1000
R03012	-1000	1000
R03013	0	1000
R03018	0	1000
R03020	-1000	1000
R03024	-1000	1000
R03026	-1000	0
R03028	0	1000
R03035	-1000	1000
R03036	0	1000
R03038	-1000	1000
R03045	-1000	0
R03046	-1000	1000
R03048	-1000	0
R03050	-1000	1000
R03051	0	1000
R03057	-1000	0
R03059	-1000	0
R03064	-1000	0
R03066	-1000	1000
R03067	0	1000
R03083	0	1000
R03084	0	1000
R03088	0	1000
R03089	0	1000
R03090	0	1000
R03093	-1000	0
R03096	0	1000
R03097	0	1000
R03098	0	1000
R03102	0	1000
R03103	0	1000
R03105	-1000	1000
R03106	0	1000
R03114	-1000	0
R03115	0	1000
R03118	-1000	1000
R03120	0	0
R03121	0	0
R03130	-1000	0
R03132	-1000	1000
R03139	0	1000
R03150	0	1000
R03151	-1000	1000
R03157	-1000	1000
R03158	-1000	0
R03165	-1000	1000
R03166	-1000	1000
R03180	0	1000
R03182	0	1000
R03194	-1000	1000
R03197	-1000	1000
R03199	0	1000
R03200	0	1000
R03210	-1000	1000
R03217	0	1000
R03220	-1000	1000
R03222	-1000	1000
R03223	-1000	1000
R03231	-1000	1000
R03234	-1000	0
R03236	0	1000
R03237	0	1000
R03238	0	1000
R03239	0	1000
R03243	-1000	1000
R03244	-1000	1000
R03245	-1000	1000
R03251	0	1000
R03253	0	1000
R03259	-1000	1000
R03260	0	1000
R03269	0	1000
R03270	-1000	1000
R03274	-1000	1000
R03276	-1000	1000
R03283	0	1000
R03284	-1000	1000
R03288	0	1000
R03291	-1000	0
R03293	-1000	0
R03300	0	1000
R03302	0	1000
R03304	-1000	0
R03310	0	1000
R03313	-1000	1000
R03314	-1000	1000
R03316	-1000	1000
R03317	0	1000
R03319	-1000	1000
R03321	-1000	1000
R03330	0	1000
R03341	0	1000
R03347	-1000	0
R03348	-1000	0
R03352	0	1000
R03354	-1000	1000
R03357	-1000	0
R03361	-1000	1000
R03362	0	1000
R03363	-1000	1000
R03366	-1000	0
R03367	0	1000
R03369	0	1000
R03372	0	1000
R03391	-1000	0
R03393	0	1000
R03394	0	1000
R03408	0	1000
R03409	0	1000
R03410	-1000	1000
R03415	-1000	1000
R03416	-1000	1000
R03417	-1000	1000
R03422	-1000	1000
R03425	0	1000
R03427	0	1000
R03430	0	1000
R03435	-1000	1000
R03443	-1000	1000
R03444	-1000	1000
R03445	-1000	0
R03449	-1000	1000
R03451	0	1000
R03454	-1000	1000
R03455	-1000	1000
R03457	-1000	1000
R03458	-1000	0
R03459	0	1000
R03460	-1000	1000
R03469	0	1000
R03471	0	1000
R03472	-1000	0
R03482	-1000	1000
R03503	0	1000
R03504	-1000	1000
R03508	-1000	1000
R03509	-1000	1000
R03522	-1000	1000
R03527	-1000	1000
R03530	-1000	1000
R03531	0	1000
R03540	-1000	0
R03542	-1000	0
R03544	0	1000
R03545	0	1000
R03552	-1000	1000
R03564	-1000	0
R03566	0	1000
R03581	-1000	0
R03596	-1000	1000
R03601	-1000	1000
R03616	0	1000
R03628	0	1000
R03635	0	1000
R03646	-1000	1000
R03648	-1000	1000
R03650	-1000	1000
R03652	-1000	1000
R03654	-1000	1000
R03655	-1000	1000
R03656	-1000	1000
R03657	-1000	1000
R03658	-1000	1000
R03659	-1000	1000
R03660	-1000	1000
R03661	-1000	1000
R03662	-1000	1000
R03663	-1000	1000
R03664	-1000	1000
R03665	-1000	1000
R03672	-1000	0
R03681	-1000	1000
R03710	0	1000
R03718	0	1000
R03719	-1000	0
R03720	0	1000
R03755	-1000	1000
R03762	-1000	1000
R03765	0	1000
R03771	-1000	1000
R03775	0	1000
R03776	-1000	0
R03777	-1000	0
R03778	-1000	0
R03788	-1000	1000
R03789	-1000	1000
R03790	-1000	0
R03792	-1000	0
R03794	0	1000
R03805	-1000	1000
R03815	-1000	1000
R03822	-1000	0
R03824	0	1000
R03828	-1000	1000
R03845	-1000	1000
R03848	-1000	0
R03856	-1000	0
R03857	-1000	0
R03858	-1000	0
R03862	-1000	1000
R03867	-1000	1000
R03869	0	1000
R03875	-1000	1000
R03877	-1000	1000
R03879	-1000	0
R03893	0	1000
R03896	-1000	1000
R03898	-1000	1000
R03899	0	1000
R03909	-1000	1000
R03916	-1000	1000
R03920	0	1000
R03921	0	1000
R03936	0	1000
R03937	-1000	1000
R03938	-1000	1000
R03940	-1000	1000
R03943	0	1000
R03945	-1000	0
R03947	-1000	1000
R03950	-1000	1000
R03954	0	1000
R03955	-1000	0
R03966	-1000	1000
R03968	-1000	1000
R03970	-1000	0
R03971	-1000	0
R03989	-1000	0
R03990	-1000	0
R03991	-1000	0
R03992	-1000	1000
R04001	-1000	0
R04009	-1000	1000
R04014	-1000	1000
R04016	-1000	1000
R04027	-1000	0
R04029	-1000	1000
R04035	0	1000
R04037	-1000	1000
R04040	-1000	0
R04051	-1000	1000
R04065	0	1000
R04072	-1000	1000
R04089	0	1000
R04090	-1000	1000
R04100	-1000	1000
R04101	-1000	1000
R04117	0	1000
R04120	-1000	1000
R04125	-1000	1000
R04131	-1000	1000
R04132	-1000	1000
R04134	-1000	1000
R04137	-1000	0
R04138	-1000	1000
R04142	-1000	1000
R04144	0	1000
R04145	-1000	1000
R04151	0	1000
R04159	-1000	1000
R04162	-1000	1000
R04170	-1000	0
R04171	-1000	1000
R04172	0	1000
R04173	-1000	1000
R04188	-1000	0
R04203	-1000	0
R04204	-1000	0
R04206	-1000	0
R04208	0	1000
R04209	-1000	1000
R04216	-1000	1000
R04218	0	1000
R04223	-1000	1000
R04224	-1000	1000
R04225	-1000	1000
R04230	0	1000
R04231	0	1000
R04237	-1000	1000
R04238	-1000	1000
R04247	-1000	1000
R04248	0	1000
R04249	-1000	1000
R04250	-1000	1000
R04254	-1000	1000
R04257	-1000	1000
R04258	0	1000
R04265	-1000	0
R04273	-1000	1000
R04283	0	1000
R04286	-1000	1000
R04293	-1000	0
R04294	-1000	1000
R04300	0	1000
R04304	-1000	0
R04305	-1000	0
R04306	0	1000
R04311	-1000	1000
R04314	-1000	1000
R04321	-1000	1000
R04325	0	1000
R04326	0	1000
R04328	-1000	0
R04331	-1000	1000
R04335	0	1000
R04355	-1000	1000
R04360	-1000	1000
R04361	-1000	1000
R04371	-1000	1000
R04372	0	1000
R04375	-1000	0
R04377	-1000	1000
R04378	-1000	0
R04380	0	1000
R04385	0	1000
R04386	-1000	1000
R04390	-1000	1000
R04391	0	1000
R04399	-1000	0
R04404	-1000	1000
R04405	0	1000
R04413	-1000	1000
R04420	-1000	1000
R04424	-1000	1000
R04426	0	1000
R04427	-1000	1000
R04428	-1000	1000
R04429	-1000	0
R04430	-1000	0
R04439	-1000	0
R04440	-1000	0
R04441	0	1000
R04444	0	1000
R04445	0	1000
R04448	0	1000
R04457	-1000	1000
R04463	0	1000
R04467	-1000	1000
R04475	-1000	1000
R04480	-1000	1000
R04481	-1000	1000
R04483	0	1000
R04494	-1000	1000
R04496	-1000	1000
R04501	0	1000
R04502	-1000	1000
R04506	0	1000
R04507	0	1000
R04509	-1000	1000
R04513	-1000	1000
R04515	-1000	1000
R04519	-1000	0
R04522	-1000	1000
R04533	-1000	1000
R04534	-1000	1000
R04535	-1000	1000
R04536	-1000	1000
R04537	-1000	1000
R04543	-1000	1000
R04544	-1000	1000
R04546	0	1000
R04547	-1000	0
R04549	0	1000
R04550	-1000	1000
R04558	0	1000
R04559	-1000	1000
R04560	-1000	1000
R04562	-1000	1000
R04563	-1000	1000
R04566	-1000	1000
R04567	-1000	1000
R04568	-1000	1000
R04576	-1000	1000
R04580	0	1000
R04581	0	1000
R04582	-1000	1000
R04587	0	1000
R04591	0	1000
R04592	-1000	0
R04604	-1000	1000
R04620	0	1000
R04621	-1000	0
R04638	0	1000
R04639	-1000	0
R04640	-1000	1000
R04658	0	1000
R04672	-1000	1000
R04673	-1000	1000
R04674	0	1000
R04681	-1000	0
R04682	-1000	0
R04686	-1000	1000
R04711	-1000	1000
R04718	-1000	1000
R04724	-1000	0
R04725	-1000	0
R04726	-1000	1000
R04730	-1000	1000
R04732	-1000	0
R04734	-1000	0
R04737	-1000	0
R04738	-1000	0
R04739	-1000	0
R04740	-1000	0
R04741	-1000	0
R04742	-1000	0
R04743	-1000	0
R04744	-1000	0
R04745	-1000	0
R04746	-1000	0
R04747	-1000	0
R04748	-1000	0
R04749	-1000	0
R04751	-1000	0
R04753	-1000	0
R04754	-1000	0
R04756	-1000	1000
R04771	-1000	1000
R04773	-1000	1000
R04777	0	1000
R04779	0	1000
R04780	0	1000
R04784	-1000	1000
R04785	0	1000
R04789	-1000	1000
R04790	-1000	1000
R04801	0	1000
R04804	-1000	0
R04805	-1000	0
R04809	-1000	1000
R04810	-1000	0
R04811	0	1000
R04812	-1000	0
R04813	-1000	0
R04857	0	1000
R04859	0	1000
R04861	0	1000
R04862	-1000	0
R04863	-1000	1000
R04866	-1000	1000
R04867	-1000	1000
R04880	-1000	0
R04882	0	1000
R04883	0	1000
R04885	-1000	0
R04887	-1000	0
R04888	0	1000
R04889	0	1000
R04891	0	1000
R04892	0	1000
R04895	-1000	1000
R04899	-1000	0
R04903	0	1000
R04910	0	1000
R04911	0	1000
R04916	0	1000
R04917	0	1000
R04918	-1000	0
R04919	-1000	0
R04920	-1000	1000
R04921	-1000	1000
R04922	-1000	1000
R04925	-1000	1000
R04928	-1000	1000
R04929	-1000	1000
R04930	0	1000
R04935	-1000	1000
R04936	-1000	1000
R04941	0	1000
R04942	-1000	1000
R04944	-1000	1000
R04945	-1000	1000
R04946	-1000	1000
R04949	-1000	1000
R04951	-1000	1000
R04952	-1000	1000
R04953	-1000	1000
R04954	-1000	1000
R04955	-1000	0
R04956	-1000	0
R04957	-1000	1000
R04958	0	1000
R04959	0	1000
R04960	-1000	1000
R04961	0	1000
R04962	0	1000
R04963	-1000	1000
R04964	-1000	1000
R04965	-1000	1000
R04966	-1000	0
R04967	-1000	0
R04968	-1000	1000
R04969	-1000	0
R04970	-1000	0
R04972	-1000	1000
R04980	0	1000
R04981	-1000	0
R04982	-1000	1000
R04983	-1000	1000
R04984	0	1000
R04985	-1000	1000
R04986	-1000	1000
R04987	0	1000
R04988	-1000	1000
R04989	-1000	1000
R04990	-1000	1000
R04993	0	1000
R04996	0	1000
R04998	0	1000
R05000	0	1000
R05002	0	1000
R05030	0	1000
R05046	0	1000
R05048	-1000	1000
R05050	0	1000
R05051	-1000	0
R05052	-1000	1000
R05063	-1000	0
R05064	0	1000
R05066	-1000	0
R05068	-1000	0
R05069	-1000	1000
R05070	0	1000
R05071	-1000	1000
R05074	0	1000
R05075	-1000	1000
R05078	-1000	1000
R05083	0	1000
R05085	-1000	1000
R05086	0	1000
R05087	0	1000
R05099	0	1000
R05119	-1000	1000
R05123	-1000	0
R05136	-1000	0
R05137	-1000	0
R05138	-1000	0
R05145	-1000	1000
R05146	-1000	1000
R05149	-1000	1000
R05190	-1000	1000
R05196	-1000	1000
R05197	-1000	0
R05202	-1000	0
R05209	-1000	1000
R05216	0	1000
R05231	-1000	0
R05232	-1000	0
R05233	-1000	0
R05234	-1000	0
R05235	0	1000
R05236	0	1000
R05237	0	1000
R05238	0	1000
R05240	0	1000
R05243	0	1000
R05246	0	1000
R05247	0	1000
R05248	0	1000
R05251	0	1000
R05256	0	1000
R05257	0	1000
R05258	-1000	0
R05265	0	1000
R05266	0	1000
R05268	-1000	1000
R05270	0	1000
R05276	-1000	1000
R05278	0	1000
R05281	0	1000
R05285	-1000	1000
R05286	0	1000
R05287	-1000	1000
R05288	0	1000
R05298	-1000	1000
R05305	-1000	0
R05309	0	1000
R05314	0	1000
R05329	-1000	1000
R05332	0	1000
R05333	-1000	1000
R05334	0	1000
R05336	-1000	1000
R05337	-1000	0
R05341	-1000	1000
R05345	0	1000
R05347	-1000	0
R05348	-1000	0
R05350	-1000	0
R05351	0	1000
R05352	-1000	0
R05355	-1000	1000
R05360	0	1000
R05361	0	1000
R05364	0	1000
R05365	0	1000
R05366	0	1000
R05371	-1000	1000
R05372	-1000	1000
R05376	-1000	0
R05377	0	1000
R05388	-1000	1000
R05390	-1000	1000
R05391	-1000	1000
R05392	-1000	1000
R05393	-1000	1000
R05394	-1000	1000
R05395	0	1000
R05396	0	1000
R05397	0	1000
R05405	0	1000
R05407	0	1000
R05408	-1000	1000
R05409	0	1000
R05410	0	1000
R05411	0	1000
R05412	0	1000
R05413	0	1000
R05415	0	1000
R05416	0	1000
R05418	-1000	1000
R05419	0	1000
R05420	-1000	1000
R05421	-1000	1000
R05422	0	1000
R05428	0	1000
R05437	0	1000
R05441	0	1000
R05442	0	1000
R05443	0	1000
R05446	-1000	1000
R05447	-1000	1000
R05448	0	1000
R05449	-1000	1000
R05450	0	1000
R05451	0	1000
R05452	0	1000
R05453	0	1000
R05475	0	1000
R05477	-1000	1000
R05487	0	1000
R05488	0	1000
R05493	0	1000
R05506	0	1000
R05507	-1000	0
R05509	-1000	1000
R05510	0	1000
R05511	0	1000
R05518	-1000	0
R05526	0	1000
R05527	-1000	1000
R05530	-1000	0
R05531	0	1000
R05537	0	1000
R05541	0	1000
R05542	0	1000
R05544	-1000	1000
R05549	0	1000
R05551	-1000	0
R05553	0	1000
R05555	0	1000
R05556	0	1000
R05563	0	1000
R05575	-1000	0
R05577	-1000	1000
R05578	-1000	1000
R05581	-1000	0
R05582	-1000	0
R05586	0	1000
R05587	0	1000
R05590	0	1000
R05591	-1000	0
R05592	0	1000
R05593	0	1000
R05595	-1000	1000
R05599	-1000	1000
R05600	-1000	0
R05601	-1000	1000
R05602	-1000	0
R05611	-1000	0
R05612	0	1000
R05613	0	1000
R05614	-1000	1000
R05615	0	1000
R05616	0	1000
R05617	0	1000
R05620	0	1000
R05623	-1000	1000
R05627	0	1000
R05632	-1000	1000
R05639	0	1000
R05640	0	1000
R05641	-1000	1000
R05642	0	1000
R05643	0	1000
R05644	-1000	1000
R05645	-1000	1000
R05646	0	1000
R05647	0	1000
R05648	0	1000
R05649	0	1000
R05650	0	1000
R05651	-1000	0
R05653	0	1000
R05654	0	1000
R05655	0	1000
R05663	0	1000
R05664	0	1000
R05665	0	1000
R05691	-1000	0
R05700	0	1000
R05703	-1000	0
R05705	-1000	0
R05706	-1000	0
R05724	0	1000
R05725	0	1000
R05731	0	1000
R05733	0	1000
R05734	0	1000
R05736	0	1000
R05737	0	1000
R05738	0	1000
R05758	0	1000
R05764	-1000	0
R05775	0	1000
R05776	-1000	0
R05779	0	1000
R05784	-1000	0
R05799	-1000	1000
R05800	0	1000
R05801	0	1000
R05802	-1000	1000
R05811	-1000	1000
R05813	-1000	1000
R05840	-1000	1000
R05843	0	1000
R05850	-1000	1000
R06117	-1000	0
R06119	0	1000
R06120	0	1000
R06131	0	0
R06133	-1000	1000
R06134	-1000	1000
R06146	0	1000
R06154	0	0
R06171	-1000	1000
R06178	-1000	0
R06223	0	1000
R06271	-1000	1000
R06346	0	1000
R06347	0	1000
R06349	0	1000
R06350	0	1000
R06364	-1000	1000
R06366	0	1000
R06367	-1000	1000
R06368	0	1000
R06369	-1000	0
R06386	0	1000
R06390	0	1000
R06394	0	1000
R06396	-1000	1000
R06398	0	1000
R06399	-1000	0
R06405	0	1000
R06406	0	1000
R06407	0	1000
R06408	0	1000
R06409	0	1000
R06410	0	1000
R06411	-1000	1000
R06412	-1000	1000
R06413	-1000	0
R06414	0	1000
R06415	0	1000
R06422	-1000	1000
R06426	-1000	1000
R06427	-1000	0
R06435	-1000	1000
R06436	0	1000
R06446	-1000	0
R06447	0	1000
R06452	0	1000
R06515	0	1000
R06516	-1000	1000
R06517	-1000	1000
R06518	-1000	1000
R06520	0	1000
R06521	0	1000
R06522	-1000	1000
R06525	0	1000
R06526	-1000	1000
R06527	-1000	1000
R06528	-1000	1000
R06544	0	1000
R06545	0	1000
R06546	0	1000
R06556	-1000	0
R06568	0	1000
R06572	0	1000
R06573	0	1000
R06579	-1000	1000
R06590	-1000	0
R06601	-1000	0
R06602	0	1000
R06604	0	1000
R06614	0	1000
R06632	0	1000
R06635	-1000	1000
R06637	-1000	1000
R06659	0	1000
R06660	0	1000
R06664	0	1000
R06665	-1000	0
R06666	-1000	1000
R06667	0	1000
R06668	0	1000
R06704	0	1000
R06716	-1000	1000
R06727	-1000	1000
R06729	0	1000
R06730	-1000	1000
R06734	0	1000
R06737	-1000	1000
R06740	0	1000
R06781	-1000	1000
R06784	0	1000
R06785	0	1000
R06786	0	1000
R06787	0	1000
R06798	0	1000
R06799	0	1000
R06800	-1000	1000
R06801	0	1000
R06817	0	1000
R06818	0	1000
R06835	0	1000
R06838	0	1000
R06843	-1000	1000
R06844	-1000	0
R06845	0	1000
R06848	-1000	1000
R06851	0	1000
R06853	-1000	1000
R06854	-1000	0
R06855	0	1000
R06858	0	1000
R06859	-1000	0
R06861	-1000	0
R06862	0	1000
R06863	-1000	0
R06865	-1000	1000
R06866	0	1000
R06867	-1000	1000
R06875	-1000	1000
R06883	0	1000
R06884	0	1000
R06885	-1000	0
R06888	0	1000
R06889	0	1000
R06890	0	1000
R06891	-1000	0
R06892	0	1000
R06893	0	1000
R06894	0	1000
R06897	-1000	1000
R06902	0	1000
R06904	-1000	1000
R06905	-1000	1000
R06906	-1000	1000
R06907	0	1000
R06908	0	1000
R06913	0	1000
R06914	0	1000
R06915	-1000	1000
R06916	0	1000
R06917	-1000	0
R06918	0	1000
R06919	0	1000
R06920	0	1000
R06921	0	1000
R06922	0	1000
R06923	0	1000
R06924	0	1000
R06925	0	1000
R06926	0	1000
R06927	-1000	0
R06928	0	1000
R06930	0	1000
R06931	0	1000
R06932	0	1000
R06933	0	1000
R06934	0	1000
R06935	0	1000
R06940	0	1000
R06941	-1000	0
R06942	-1000	1000
R06944	0	1000
R06960	0	1000
R06962	0	1000
R06963	0	1000
R06970	0	1000
R06971	0	1000
R06972	0	1000
R06973	0	1000
R06974	0	1000
R06975	0	1000
R06978	0	1000
R06979	-1000	0
R06983	0	1000
R06985	0	1000
R07000	-1000	1000
R07001	-1000	1000
R07002	-1000	0
R07003	-1000	0
R07004	-1000	0
R07011	0	1000
R07012	0	1000
R07015	0	1000
R07016	0	1000
R07020	0	1000
R07021	-1000	1000
R07022	-1000	1000
R07023	-1000	0
R07024	-1000	0
R07025	-1000	0
R07026	-1000	0
R07034	-1000	1000
R07035	-1000	1000
R07038	-1000	1000
R07042	-1000	1000
R07043	-1000	1000
R07044	-1000	0
R07045	-1000	0
R07046	0	1000
R07047	-1000	1000
R07048	0	1000
R07049	-1000	1000
R07050	0	1000
R07051	0	1000
R07052	0	1000
R07053	-1000	1000
R07054	0	1000
R07055	0	1000
R07056	0	1000
R07066	-1000	0
R07068	-1000	0
R07069	-1000	0
R07070	-1000	0
R07075	-1000	0
R07079	-1000	1000
R07080	-1000	1000
R07081	-1000	1000
R07083	-1000	1000
R07084	-1000	1000
R07085	-1000	1000
R07087	-1000	1000
R07088	0	1000
R07089	0	1000
R07090	-1000	1000
R07091	-1000	0
R07092	-1000	1000
R07093	-1000	1000
R07094	-1000	1000
R07098	0	1000
R07099	0	1000
R07100	-1000	1000
R07101	-1000	1000
R07104	-1000	1000
R07105	-1000	1000
R07107	0	1000
R07112	-1000	1000
R07113	-1000	1000
R07116	-1000	1000
R07125	0	1000
R07135	-1000	0
R07139	-1000	0
R07140	0	1000
R07145	-1000	0
R07149	0	1000
R07168	0	1000
R07180	-1000	1000
R07228	0	1000
R07235	-1000	1000
R07237	-1000	1000
R07238	-1000	1000
R07262	0	1000
R07269	0	1000
R07270	0	1000
R07273	0	1000
R07274	0	1000
R07280	0	1000
R07281	0	1000
R07285	-1000	1000
R07291	-1000	1000
R07296	0	1000
R07305	-1000	1000
R07312	0	1000
R07324	-1000	1000
R07326	0	0
R07327	-1000	1000
R07328	0	0
R07362	0	1000
R07363	0	1000
R07364	0	1000
R07376	-1000	1000
R07377	-1000	1000
R07380	-1000	1000
R07382	-1000	1000
R07383	0	1000
R07384	-1000	1000
R07385	-1000	1000
R07386	-1000	1000
R07389	-1000	1000
R07390	-1000	1000
R07392	-1000	0
R07393	-1000	1000
R07394	0	1000
R07395	0	1000
R07396	-1000	1000
R07403	0	1000
R07404	-1000	0
R07405	0	1000
R07408	0	1000
R07411	-1000	1000
R07417	0	1000
R07418	0	1000
R07419	0	1000
R07421	0	1000
R07422	0	1000
R07423	-1000	0
R07426	0	1000
R07430	0	1000
R07436	-1000	1000
R07440	0	1000
R07444	0	1000
R07445	0	1000
R07448	0	1000
R07449	0	1000
R07450	0	1000
R07451	0	1000
R07452	0	1000
R07453	0	1000
R07454	0	1000
R07455	0	1000
R07457	0	1000
R07458	0	1000
R07460	-1000	1000
R07469	-1000	0
R07471	0	1000
R07473	-1000	0
R07474	0	1000
R07475	0	1000
R07477	-1000	0
R07478	-1000	1000
R07479	-1000	1000
R07481	-1000	0
R07482	-1000	1000
R07483	-1000	0
R07485	-1000	1000
R07486	0	1000
R07487	-1000	0
R07490	-1000	1000
R07491	0	1000
R07492	-1000	0
R07493	-1000	0
R07494	0	1000
R07495	0	1000
R07497	-1000	1000
R07500	0	1000
R07501	-1000	1000
R07505	0	1000
R07506	-1000	1000
R07509	0	1000
R07512	-1000	1000
R07521	-1000	0
R07522	-1000	1000
R07523	-1000	1000
R07524	-1000	0
R07525	0	1000
R07526	0	1000
R07529	-1000	0
R07530	0	1000
R07532	-1000	1000
R07534	-1000	1000
R07535	-1000	0
R07536	-1000	1000
[truncated: 569 more rows]
